# Supplementary material for: Prevention and Treatment of Fungal Skin Infections Using Cationic Polymeric Films
Source: Pharmaceutics. 2021 Jul 28;13(8):1161. doi: 10.3390/pharmaceutics13081161 (PMC8398677; doi:10.3390/pharmaceutics13081161)
Supplement: Supplementary file 1 [file pharmaceutics-13-01161-s001.zip]

Archive with 1 entries (1 files):
- pharmaceutics-1280677-supplementary.pdf
